# Supplementary material for: Risk Assessment of the Possible Intermediate Host Role of Pigs for Coronaviruses with a Deep Learning Predictor
Source: Viruses. 2023 Jul 15;15(7):1556. doi: 10.3390/v15071556 (PMC10384923; doi:10.3390/v15071556)
Supplement: Supplementary file 1 [file viruses-15-01556-s001.zip]

Archive with 1 entries (1 files):
- viruses-2281392-supplementary.pdf
